# Supplementary material for: Novel Insights into the Antimicrobial and Antibiofilm Activity of Pyrroloquinoline Quinone (PQQ); In Vitro, In Silico, and Shotgun Proteomic Studies
Source: Biomolecules. 2024 Aug 16;14(8):1018. doi: 10.3390/biom14081018 (PMC11352295; doi:10.3390/biom14081018)
Supplement: Supplementary file 1 [file biomolecules-14-01018-s001.zip]

Archive with 1 entries (1 files):
- biomolecules-3056175-supplementary.pdf
